# Supplementary material for: A precise and high-throughput assay for stem structural characteristics deepens understanding of lodging resistance in sorghum
Source: BMC Plant Biol. 2025 Mar 27;25:386. doi: 10.1186/s12870-025-06396-y (PMC11948900; doi:10.1186/s12870-025-06396-y)
Supplement: Supplementary file 1 — Additional file 1: Table S1. Region and stem structural characteristics of sorghum accessions; Table S2. Statistics for prediction of stem structural characteristics in sorghum. [file 12870_2025_6396_MOESM1_ESM.xlsx]

## Sheet: Table S1
Table S1. Region and stem structural characteristics of sorghum accessions
Name	Country	Area of LVB (mm2)	Area of SVB (mm2)	Number of LVB	Number of SVB	Stem area (mm2)	Stem circumference (mm)	Rind area (mm2)	Rind thickness (mm)
F11	China	0.00402824	0.00137625	203	170	13.2517	21.0542	0.710056	0.0897839
F12	China	0.00414006	0.00155462	191	160	16.242	25.3912	0.931412	0.102973
F14	China	0.00309154	0.0011939	136	187	9.76759	15.462	0.416396	0.0522468
F16	China	0.00461899	0.00175058	86	121	9.23995	16.3087	0.433982	0.0614647
F2	China	0.00435252	0.00117371	243	276	13.3788	23.4834	1.31786	0.176833
F3	China	0.00407272	0.00193338	238	147	16.6609	26.0059	1.02381	0.125554
F5	China	0.00332904	0.00134142	257	238	14.2754	23.8566	0.790261	0.104084
F6	China	0.00334371	0.00157646	337	155	18.714	28.0499	0.855367	0.101355
F7	China	0.00374576	0.00182999	296	274	17.5749	26.8445	1.01348	0.120534
F9	China	0.00462202	0.00152944	131	150	12.4615	20.3861	0.49068	0.0649193
L1	China	0.00632159	0.00269457	106	89	9.89049	15.5588	0.663218	0.083383
L10	China	0.0046608	0.00131578	109	134	8.83259	14.6962	0.587125	0.0772734
L11	China	0.00721627	0.00195753	81	103	9.33201	16.4811	0.582285	0.0817897
L12	China	0.0056705	0.00162947	100	106	9.22692	16.3513	0.507377	0.0706596
L13	China	0.00496461	0.00165183	90	92	9.24471	16.3262	0.604737	0.0851386
L14	Not clear	0.00709829	0.00266914	117	122	13.3017	23.1625	1.19964	0.165565
L15	China	0.00629437	0.00257166	128	169	13.3057	23.0611	0.903805	0.124553
L16	China	0.00498138	0.00177691	108	140	11.4801	18.2067	0.632393	0.0794795
L17	China	0.0111528	0.00543455	44	45	6.27138	10.8699	0.700869	0.0924249
L18	China	0.0065891	0.00296551	92	83	11.3994	16.7138	0.793627	0.0922117
L19	China	0.00780119	0.00260258	56	64	8.04931	12.2899	0.637276	0.0761471
L2	China	0.00905137	0.00302936	113	116	14.193	24.1192	0.882481	0.120103
L20	China	0.00778134	0.00229504	74	69	8.34444	12.5278	0.59932	0.0709675
L21	China	0.00828427	0.00229049	67	85	9.08946	13.1096	0.683761	0.0760395
L22	China	0.010309	0.00227533	63	68	7.30967	11.7068	0.70497	0.0902182
L23	China	0.00601284	0.00376462	96	122	10.9139	17.7438	0.683021	0.0898264
L24	China	0.00499625	0.00196246	115	142	11.319	19.638	0.65	0.0865852
L25	China	0.00888829	0.00262669	66	91	9.19903	14.9852	0.578292	0.0749613
L26	China	0.00552969	0.00176063	131	117	11.8385	21.7065	0.665079	0.0904872
L27	China	0.00375884	0.00168283	164	164	12.8966	22.8466	0.508519	0.071386
L28	China	0.00586713	0.00256677	75	80	10.2647	15.8216	0.905284	0.111274
L29	China	0.0115766	0.00329281	81	89	12.5022	22.6628	1.11698	0.160393
L3	China	0.00628365	0.00185374	105	110	9.95353	16.9388	0.598153	0.0811554
L30	China	0.00358648	0.00153935	165	142	11.5555	19.6237	0.525844	0.0719574
L31	China	0.00451532	0.00135663	112	142	8.97184	14.9815	0.631268	0.0811227
L32	China	0.0113974	0.00317042	73	115	11.4189	16.6724	1.02756	0.122401
L33	China	0.0110053	0.00274738	142	132	13.9897	23.794	0.945318	0.129684
L34	China	0.00561245	0.000958751	349	176	14.3904	24.7954	0.838068	0.11452
L35	China	0.00508823	0.00207249	100	149	11.3421	19.4571	0.616802	0.085184
L36	China	0.00552011	0.00159268	166	272	17.317	26.9674	1.29302	0.151968
L37	China	0.00507637	0.00247908	136	108	13.7498	23.8414	1.22825	0.166347
L38	China	0.00699676	0.00401654	115	99	14.7414	22.1834	1.23249	0.152281
L39	China	0.00701062	0.0031932	131	101	10.2145	18.4698	0.827474	0.121546
L4	China	0.00814935	0.0018869	103	130	11.3892	18.3776	0.755833	0.0957803
L40	China	0.00342503	0.00187864	192	120	12.4963	20.4331	0.613968	0.0811891
L43	India	0.00545472	0.00288979	130	127	15.4007	25.151	0.725458	0.0934703
L44	India	0.00632234	0.0024857	161	152	16.4162	25.6251	1.0042	0.125232
L45	India	0.00512315	0.00213217	118	132	12.351	20.3118	1.00689	0.132928
L46	India	0.00607856	0.00187132	280	227	14.3586	24.7693	1.01031	0.137451
L47	India	0.00403226	0.00200399	155	128	11.1463	19.2724	0.568979	0.0798589
L5	China	0.0187249	0.00265364	116	122	12.3923	18.9411	0.994249	0.122649
L50	America	0.00497524	0.00258918	125	123	10.588	16.0548	0.530176	0.0625934
L51	America	0.00388958	0.00144657	196	212	13.0816	22.977	0.498041	0.0691964
L52	America	0.00475504	0.00189903	145	194	13.9942	23.5893	0.736352	0.103885
L55	America	0.00384605	0.003329	154	165	14.3788	21.9526	0.756251	0.0925387
L56	America	0.0046299	0.00210337	203	190	16.3907	27.1451	0.741649	0.08374
L57	America	0.0118484	0.00607894	88	124	16.5835	26.0964	1.15087	0.15038
L58	America	0.00997818	0.00370966	125	132	16.7558	26.2474	1.10527	0.138874
L6	China	0.00509088	0.00194376	116	116	11.0504	19.2418	0.65409	0.0914249
L61	America	0.00493112	0.00181574	88	122	10.566	17.4703	0.624973	0.0816993
L62	America	0.00997971	0.00136325	166	119	13.4495	23.4894	1.1135	0.15517
L63	America	0.00310887	0.00169313	246	237	18.1965	27.8526	0.601604	0.072818
L65	America	0.0101045	0.00617886	108	90	16.9811	26.6152	2.08535	0.263247
L7	China	0.00632198	0.00318798	78	39	10.689	17.8557	1.21774	0.146756
L8	China	0.00510238	0.000863568	137	133	13.0223	20.9023	0.478159	0.0608125
L9	China	0.00560404	0.002293	65	71	6.72149	12.8163	0.459216	0.0700101
SC1	Not clear	0.0046277	0.00166212	183	190	12.3852	22.4333
SC10	Not clear	0.00270884	0.00101017	61	111	3.60843	11.9576
SC102	Not clear	0.0133614	0.00428558	47	76	12.3384	20.3176	0.884638	0.116014
SC103	China	0.00613994	0.00196299	45	94	6.30403	12.4325	0.4766	0.0748257
SC12	Not clear	0.00262826	0.00095897	103	126	4.71089	13.6695
SC14	Not clear	0.00512169	0.00185876	53	81	4.57117	10.58	0.35533	0.066723
SC15	Not clear	0.00396958	0.00100386	160	172	9.24216	19.3464
SC16	Not clear	0.00345933	0.00116172	119	159	7.42233	17.1442
SC17	Not clear	0.00308785	0.000703354	125	141	5.77956	15.1524
SC18	Not clear	0.00320136	0.00127773	150	163	8.39951	18.4002
SC19	China	0.00325065	0.00104711	150	153	7.07042	16.782
SC2	China	0.00256909	0.00106141	135	123	5.51232	14.7693	0.372528	0.0808225
SC22	China	0.00256248	0.000879965	138	152	5.85512	15.2294
SC23	China	0.00364727	0.000872477	120	134	6.91028	16.5839
SC3	Not clear	0.00225172	0.000625628	100	123	4.72401	13.7823
SC30	China	0.00331412	0.00187678	152	178	10.5989	18.7937	0.60172	0.0864711
SC34	China	0.00258873	0.000428976	205	309	10.1031	20.07
SC4	Not clear	0.00261887	0.000505932	96	132	4.92138	13.9668
SC41	Not clear	0.00395702	0.000650334	154	196	11.1005	21.3216
SC47	China	0.00355025	0.000768985	155	188	8.55514	18.4105
SC55	Not clear	0.00349029	0.000892596	90	123	5.6296	14.9308
SC59	China	0.00316389	0.000685713	111	141	6.44575	15.997
SC6	Not clear	0.00192933	0.000376793	74	89	2.18006	9.30008
SC63	Not clear	0.00314209	0.000715329	92	118	5.1337	14.29
SC68	China	0.00357138	0.00107079	150	166	9.32639	19.2233
SC7	Not clear	0.00210293	0.000619432	67	97	2.78809	10.5129
SC79	Not clear	0.00197093	0.000587205	123	134	3.94222	12.5129
SC8	Not clear	0.00324462	0.00110366	123	137	6.26441	15.7781
SC83	Not clear	0.00341092	0.00111185	110	148	6.44447	15.9818
SC84	Not clear	0.00204163	0.000610637	122	148	5.84646	15.5269
SC86	China	0.00460043	0.00156979	79	98	6.32306	16.1915
SC89	China	0.00333221	0.00176784	109	133	6.56035	16.3027	0.46983	0.0949908
SC9	Not clear	0.00305425	0.00187438	60	92	3.25297	11.3673	0.260597	0.0741379
SC90	China	0.00512737	0.00309096	48	76	5.10512	11.1554	0.44617	0.0771184
SC91	China	0.00432813	0.0024105	81	128	7.9373	18.016	0.549072	0.0978215
SC93	China	0.00624456	0.00304417	75	85	8.11588	14.3446	0.484069	0.0671075
SC97	China	0.00691576	0.00309797	55	104	7.65437	14.0044	0.570975	0.0817139

## Sheet: Table S2
Table S2. Statistics for prediction of stem structural characteristics in sorghum
Trait	Powder type	Pretreatment	Model	Data	Rsquared	RMSE	RPD	RPIQ	CCC	Bias	SE
Area of LVB (mm2)	dry	SG	SVR	Validation	0.859135	0.00124706	2.38192	2.22983	0.883191	1.71221e-05	0.00125759
Area of LVB (mm2)	dry	SG	PLSR	Validation	0.601521	0.00200882	1.47868	1.38426	0.774297	0.00014966	0.00202577
Area of LVB (mm2)	dry	SNV	SVR	Validation	0.938581	0.000872053	3.7956	4.85657	0.96123	-0.000229127	0.000879412
Area of LVB (mm2)	dry	SNV	PLSR	Validation	0.41976	0.00262159	1.26258	1.6155	0.64287	-9.81539e-05	0.00264372
Area of LVB (mm2)	dry	MSC	SVR	Validation	0.972949	0.000552717	5.98853	7.66249	0.985276	-8.71335e-05	0.000557382
Area of LVB (mm2)	dry	MSC	PLSR	Validation	0.41976	0.00262159	1.26258	1.6155	0.64287	-9.81539e-05	0.00264372
Area of LVB (mm2)	dry	FD	SVR	Validation	0.859135	0.00124706	2.38192	2.22983	0.883191	1.71221e-05	0.00125759
Area of LVB (mm2)	dry	FD	PLSR	Validation	0.601521	0.00200882	1.47868	1.38426	0.774297	0.00014966	0.00202577
Area of LVB (mm2)	water	FD	SVR	Validation	0.903424	0.00108251	3.07845	2.50718	0.93802	0.000127333	0.00109164
Area of LVB (mm2)	water	FD	PLSR	Validation	0.553463	0.00223776	1.48919	1.21284	0.710492	0.000360069	0.00225664
Area of LVB (mm2)	water	SG	SVR	Validation	0.903424	0.00108251	3.07845	2.50718	0.93802	0.000127333	0.00109164
Area of LVB (mm2)	water	SG	PLSR	Validation	0.553463	0.00223776	1.48919	1.21284	0.710492	0.000360069	0.00225664
Area of LVB (mm2)	water	SNV	SVR	Validation	0.903424	0.00108251	3.07845	2.50718	0.93802	0.000127333	0.00109164
Area of LVB (mm2)	water	SNV	PLSR	Validation	0.553463	0.00223776	1.48919	1.21284	0.710492	0.000360069	0.00225664
Area of LVB (mm2)	water	MSC	SVR	Validation	0.903424	0.00108251	3.07845	2.50718	0.93802	0.000127333	0.00109164
Area of LVB (mm2)	water	MSC	PLSR	Validation	0.553463	0.00223776	1.48919	1.21284	0.710492	0.000360069	0.00225664
Area of SVB (mm2)	dry	SG	SVR	Validation	0.816025	0.000503031	2.14386	2.89665	0.852929	-2.05152e-06	0.000507276
Area of SVB (mm2)	dry	SG	PLSR	Validation	0.507333	0.000799531	1.34882	1.82245	0.702346	-0.000153784	0.000806278
Area of SVB (mm2)	dry	SNV	SVR	Validation	0.754866	0.000579424	1.94289	2.71907	0.830936	-0.000126585	0.000584313
Area of SVB (mm2)	dry	SNV	PLSR	Validation	0.328184	0.00102388	1.0995	1.53875	0.570925	-8.74497e-05	0.00103252
Area of SVB (mm2)	dry	MSC	SVR	Validation	0.959891	0.000236492	4.76022	6.66192	0.9761	-5.91172e-05	0.000238488
Area of SVB (mm2)	dry	MSC	PLSR	Validation	0.328184	0.00102388	1.0995	1.53875	0.570925	-8.74497e-05	0.00103252
Area of SVB (mm2)	dry	FD	SVR	Validation	0.816025	0.000503031	2.14386	2.89665	0.852929	-2.05152e-06	0.000507276
Area of SVB (mm2)	dry	FD	PLSR	Validation	0.507333	0.000799531	1.34882	1.82245	0.702346	-0.000153784	0.000806278
Area of SVB (mm2)	water	FD	SVR	Validation	0.646779	0.000560699	1.6896	2.34754	0.772608	1.72157e-05	0.000565431
Area of SVB (mm2)	water	FD	PLSR	Validation	0.329538	0.000940363	1.00744	1.39974	0.562389	0.000167379	0.000948299
Area of SVB (mm2)	water	SG	SVR	Validation	0.646779	0.000560699	1.6896	2.34754	0.772608	1.72157e-05	0.000565431
Area of SVB (mm2)	water	SG	PLSR	Validation	0.329538	0.000940363	1.00744	1.39974	0.562389	0.000167379	0.000948299
Area of SVB (mm2)	water	SNV	SVR	Validation	0.585534	0.000624579	1.51679	2.10745	0.685693	-9.06411e-05	0.00062985
Area of SVB (mm2)	water	SNV	PLSR	Validation	0.329538	0.000940363	1.00744	1.39974	0.562389	0.000167379	0.000948299
Area of SVB (mm2)	water	MSC	SVR	Validation	0.786651	0.000454093	2.08626	2.89867	0.875921	0.00012763	0.000457925
Area of SVB (mm2)	water	MSC	PLSR	Validation	0.329538	0.000940363	1.00744	1.39974	0.562389	0.000167379	0.000948299
Number of LVB	dry	SG	SVR	Validation	0.915462	19.0052	3.38613	2.9071	0.951106	2.12558	19.1656
Number of LVB	dry	SG	PLSR	Validation	0.643336	40.3013	1.59683	1.37092	0.798377	6.01947	40.6414
Number of LVB	dry	SNV	SVR	Validation	0.92986	15.3227	3.72577	3.91575	0.960085	1.33899	15.452
Number of LVB	dry	SNV	PLSR	Validation	0.413524	48.9449	1.16639	1.22587	0.642448	0.242817	49.358
Number of LVB	dry	MSC	SVR	Validation	0.92986	15.3227	3.72577	3.91575	0.960085	1.33899	15.452
Number of LVB	dry	MSC	PLSR	Validation	0.413524	48.9449	1.16639	1.22587	0.642448	0.242817	49.358
Number of LVB	dry	FD	SVR	Validation	0.915462	19.0052	3.38613	2.9071	0.951106	2.12558	19.1656
Number of LVB	dry	FD	PLSR	Validation	0.643336	40.3013	1.59683	1.37092	0.798377	6.01947	40.6414
Number of LVB	water	FD	SVR	Validation	0.902042	21.939	3.16942	3.3616	0.948054	-3.61751	22.1241
Number of LVB	water	FD	PLSR	Validation	0.530021	49.7622	1.39732	1.48205	0.725587	-4.0342	50.1822
Number of LVB	water	SG	SVR	Validation	0.902042	21.939	3.16942	3.3616	0.948054	-3.61751	22.1241
Number of LVB	water	SG	PLSR	Validation	0.530021	49.7622	1.39732	1.48205	0.725587	-4.0342	50.1822
Number of LVB	water	SNV	SVR	Validation	0.902042	21.939	3.16942	3.3616	0.948054	-3.61751	22.1241
Number of LVB	water	SNV	PLSR	Validation	0.530021	49.7622	1.39732	1.48205	0.725587	-4.0342	50.1822
Number of LVB	water	MSC	SVR	Validation	0.830876	30.4195	2.28583	2.42443	0.884166	-8.76843	30.6762
Number of LVB	water	MSC	PLSR	Validation	0.530021	49.7622	1.39732	1.48205	0.725587	-4.0342	50.1822
Number of SVB	dry	SG	SVR	Validation	0.889467	17.0519	2.9958	2.62434	0.937272	1.34718	17.1958
Number of SVB	dry	SG	PLSR	Validation	0.516735	36.669	1.39311	1.22038	0.703863	6.98116	36.9784
Number of SVB	dry	SNV	SVR	Validation	0.929852	12.9823	3.7473	3.6203	0.960922	1.17991	13.0919
Number of SVB	dry	SNV	PLSR	Validation	0.391053	43.2092	1.12589	1.08773	0.621396	4.96327	43.5739
Number of SVB	dry	MSC	SVR	Validation	0.929852	12.9823	3.7473	3.6203	0.960922	1.17991	13.0919
Number of SVB	dry	MSC	PLSR	Validation	0.391053	43.2092	1.12589	1.08773	0.621396	4.96327	43.5739
Number of SVB	dry	FD	SVR	Validation	0.889467	17.0519	2.9958	2.62434	0.937272	1.34718	17.1958
Number of SVB	dry	FD	PLSR	Validation	0.516735	36.669	1.39311	1.22038	0.703863	6.98116	36.9784
Number of SVB	water	FD	SVR	Validation	0.686054	30.1912	1.71892	1.76376	0.775505	-6.90638	30.446
Number of SVB	water	FD	PLSR	Validation	0.45729	40.4578	1.28273	1.31619	0.675024	-1.47372	40.7992
Number of SVB	water	SG	SVR	Validation	0.686054	30.1912	1.71892	1.76376	0.775505	-6.90638	30.446
Number of SVB	water	SG	PLSR	Validation	0.45729	40.4578	1.28273	1.31619	0.675024	-1.47372	40.7992
Number of SVB	water	SNV	SVR	Validation	0.686054	30.1912	1.71892	1.76376	0.775505	-6.90638	30.446
Number of SVB	water	SNV	PLSR	Validation	0.45729	40.4578	1.28273	1.31619	0.675024	-1.47372	40.7992
Number of SVB	water	MSC	SVR	Validation	0.686054	30.1912	1.71892	1.76376	0.775505	-6.90638	30.446
Number of SVB	water	MSC	PLSR	Validation	0.45729	40.4578	1.28273	1.31619	0.675024	-1.47372	40.7992
Rind area (mm2)	dry	SG	SVR	Validation	0.825297	0.120718	2.36566	3.06298	0.894581	0.0166155	0.121737
Rind area (mm2)	dry	SG	PLSR	Validation	0.619923	0.181531	1.57317	2.03688	0.786636	0.00500831	0.183063
Rind area (mm2)	dry	SNV	SVR	Validation	0.965313	0.0576759	4.88993	7.4666	0.976887	-0.01596	0.0581627
Rind area (mm2)	dry	SNV	PLSR	Validation	0.405209	0.239186	1.17913	1.80045	0.636048	-0.0111872	0.241204
Rind area (mm2)	dry	MSC	SVR	Validation	0.965313	0.0576759	4.88993	7.4666	0.976887	-0.01596	0.0581627
Rind area (mm2)	dry	MSC	PLSR	Validation	0.405209	0.239186	1.17913	1.80045	0.636048	-0.0111872	0.241204
Rind area (mm2)	dry	FD	SVR	Validation	0.825297	0.120718	2.36566	3.06298	0.894581	0.0166155	0.121737
Rind area (mm2)	dry	FD	PLSR	Validation	0.619923	0.181531	1.57317	2.03688	0.786636	0.00500831	0.183063
Rind area (mm2)	water	FD	SVR	Validation	0.783774	0.134716	2.16837	3.21841	0.879367	-0.00175445	0.135853
Rind area (mm2)	water	FD	PLSR	Validation	0.503054	0.254879	1.14608	1.70108	0.68952	0.0452667	0.25703
Rind area (mm2)	water	SG	SVR	Validation	0.873388	0.103555	2.82084	4.18685	0.934082	-0.000910944	0.104429
Rind area (mm2)	water	SG	PLSR	Validation	0.503054	0.254879	1.14608	1.70108	0.68952	0.0452667	0.25703
Rind area (mm2)	water	SNV	SVR	Validation	0.783774	0.134716	2.16837	3.21841	0.879367	-0.00175445	0.135853
Rind area (mm2)	water	SNV	PLSR	Validation	0.503054	0.254879	1.14608	1.70108	0.68952	0.0452667	0.25703
Rind area (mm2)	water	MSC	SVR	Validation	0.873388	0.103555	2.82084	4.18685	0.934082	-0.000910944	0.104429
Rind area (mm2)	water	MSC	PLSR	Validation	0.503054	0.254879	1.14608	1.70108	0.68952	0.0452667	0.25703
Rind thickness (mm)	dry	SG	SVR	Validation	0.798035	0.0134639	2.1988	2.59979	0.874383	0.00158749	0.0135776
Rind thickness (mm)	dry	SG	PLSR	Validation	0.518147	0.0220318	1.34372	1.58876	0.719611	0.000706587	0.0222178
Rind thickness (mm)	dry	SNV	SVR	Validation	0.958421	0.00670627	4.41097	6.9754	0.97102	-0.0017455	0.00676287
Rind thickness (mm)	dry	SNV	PLSR	Validation	0.265027	0.028742	1.0292	1.62755	0.514255	-0.00129719	0.0289845
Rind thickness (mm)	dry	MSC	SVR	Validation	0.958421	0.00670627	4.41097	6.9754	0.97102	-0.0017455	0.00676287
Rind thickness (mm)	dry	MSC	PLSR	Validation	0.265027	0.028742	1.0292	1.62755	0.514255	-0.00129719	0.0289845
Rind thickness (mm)	dry	FD	SVR	Validation	0.782617	0.0138932	2.13087	2.51947	0.867781	0.00178181	0.0140104
Rind thickness (mm)	dry	FD	PLSR	Validation	0.518147	0.0220318	1.34372	1.58876	0.719611	0.000706587	0.0222178
Rind thickness (mm)	water	FD	SVR	Validation	0.845145	0.0122015	2.53187	4.1093	0.919011	-0.0004508	0.0123045
Rind thickness (mm)	water	FD	PLSR	Validation	0.332043	0.032943	0.93776	1.52201	0.548883	0.00826951	0.033221
Rind thickness (mm)	water	SG	SVR	Validation	0.845145	0.0122015	2.53187	4.1093	0.919011	-0.0004508	0.0123045
Rind thickness (mm)	water	SG	PLSR	Validation	0.332043	0.032943	0.93776	1.52201	0.548883	0.00826951	0.033221
Rind thickness (mm)	water	SNV	SVR	Validation	0.845145	0.0122015	2.53187	4.1093	0.919011	-0.0004508	0.0123045
Rind thickness (mm)	water	SNV	PLSR	Validation	0.332043	0.032943	0.93776	1.52201	0.548883	0.00826951	0.033221
Rind thickness (mm)	water	MSC	SVR	Validation	0.845145	0.0122015	2.53187	4.1093	0.919011	-0.0004508	0.0123045
Rind thickness (mm)	water	MSC	PLSR	Validation	0.332043	0.032943	0.93776	1.52201	0.548883	0.00826951	0.033221
Stem area (mm2)	dry	SG	SVR	Validation	0.909187	1.22279	3.1717	4.92134	0.941815	0.131275	1.23311
Stem area (mm2)	dry	SG	PLSR	Validation	0.713116	2.15949	1.79595	2.78668	0.844311	0.0557813	2.17771
Stem area (mm2)	dry	SNV	SVR	Validation	0.960873	0.823181	4.72664	7.5157	0.974874	-0.0370859	0.830128
Stem area (mm2)	dry	SNV	PLSR	Validation	0.598619	2.62871	1.48015	2.35354	0.7734	0.0596283	2.6509
Stem area (mm2)	dry	MSC	SVR	Validation	0.877307	1.36515	2.85014	4.53193	0.929968	0.0329242	1.37667
Stem area (mm2)	dry	MSC	PLSR	Validation	0.598619	2.62871	1.48015	2.35354	0.7734	0.0596283	2.6509
Stem area (mm2)	dry	FD	SVR	Validation	0.909187	1.22279	3.1717	4.92134	0.941815	0.131275	1.23311
Stem area (mm2)	dry	FD	PLSR	Validation	0.713116	2.15949	1.79595	2.78668	0.844311	0.0557813	2.17771
Stem area (mm2)	water	FD	SVR	Validation	0.915978	1.14169	3.46079	5.61772	0.956618	-0.0823606	1.15133
Stem area (mm2)	water	FD	PLSR	Validation	0.693585	2.46268	1.60441	2.60436	0.82655	-0.0515509	2.48346
Stem area (mm2)	water	SG	SVR	Validation	0.915978	1.14169	3.46079	5.61772	0.956618	-0.0823606	1.15133
Stem area (mm2)	water	SG	PLSR	Validation	0.693585	2.46268	1.60441	2.60436	0.82655	-0.0515509	2.48346
Stem area (mm2)	water	SNV	SVR	Validation	0.915978	1.14169	3.46079	5.61772	0.956618	-0.0823606	1.15133
Stem area (mm2)	water	SNV	PLSR	Validation	0.693585	2.46268	1.60441	2.60436	0.82655	-0.0515509	2.48346
Stem area (mm2)	water	MSC	SVR	Validation	0.915978	1.14169	3.46079	5.61772	0.956618	-0.0823606	1.15133
Stem area (mm2)	water	MSC	PLSR	Validation	0.693585	2.46268	1.60441	2.60436	0.82655	-0.0515509	2.48346
Stem circumference (mm)	dry	SG	SVR	Validation	0.883337	1.6578	2.85718	4.31821	0.928312	0.165365	1.67179
Stem circumference (mm)	dry	SG	PLSR	Validation	0.600597	3.13848	1.50921	2.28096	0.774051	0.220315	3.16497
Stem circumference (mm)	dry	SNV	SVR	Validation	0.740596	2.48104	1.96544	3.06911	0.842479	0.218571	2.50198
Stem circumference (mm)	dry	SNV	PLSR	Validation	0.484225	3.82331	1.27543	1.99162	0.693701	0.375852	3.85558
Stem circumference (mm)	dry	MSC	SVR	Validation	0.946165	1.22059	3.99507	6.23845	0.963854	-0.0122142	1.23089
Stem circumference (mm)	dry	MSC	PLSR	Validation	0.484225	3.82331	1.27543	1.99162	0.693701	0.375852	3.85558
Stem circumference (mm)	dry	FD	SVR	Validation	0.883337	1.6578	2.85718	4.31821	0.928312	0.165365	1.67179
Stem circumference (mm)	dry	FD	PLSR	Validation	0.600597	3.13848	1.50921	2.28096	0.774051	0.220315	3.16497
Stem circumference (mm)	water	FD	SVR	Validation	0.885139	1.67457	2.89901	4.85249	0.940027	-0.194563	1.68871
Stem circumference (mm)	water	FD	PLSR	Validation	0.560019	3.6212	1.34061	2.24397	0.743908	0.28286	3.65176
Stem circumference (mm)	water	SG	SVR	Validation	0.885139	1.67457	2.89901	4.85249	0.940027	-0.194563	1.68871
Stem circumference (mm)	water	SG	PLSR	Validation	0.560019	3.6212	1.34061	2.24397	0.743908	0.28286	3.65176
Stem circumference (mm)	water	SNV	SVR	Validation	0.885139	1.67457	2.89901	4.85249	0.940027	-0.194563	1.68871
Stem circumference (mm)	water	SNV	PLSR	Validation	0.560019	3.6212	1.34061	2.24397	0.743908	0.28286	3.65176
Stem circumference (mm)	water	MSC	SVR	Validation	0.885139	1.67457	2.89901	4.85249	0.940027	-0.194563	1.68871
Stem circumference (mm)	water	MSC	PLSR	Validation	0.560019	3.6212	1.34061	2.24397	0.743908	0.28286	3.65176
Area of LVB (mm2)	dry	SG	SVR	Calibration	0.993224	0.0002539	10.9329	11.1355	0.995615	2.24715e-05	0.000254435
Area of LVB (mm2)	dry	SG	PLSR	Calibration	0.956681	0.000576533	4.81474	4.90397	0.977861	-1.00527e-15	0.000577748
Area of LVB (mm2)	dry	SNV	SVR	Calibration	0.977656	0.000420697	6.33583	6.72052	0.986682	1.11347e-05	0.000421583
Area of LVB (mm2)	dry	SNV	PLSR	Calibration	0.956543	0.000554484	4.80711	5.09897	0.977789	-1.6185e-15	0.000555652
Area of LVB (mm2)	dry	MSC	SVR	Calibration	0.992595	0.000239941	11.1088	11.7833	0.995823	3.92664e-05	0.000240447
Area of LVB (mm2)	dry	MSC	PLSR	Calibration	0.956543	0.000554484	4.80711	5.09897	0.977789	-1.6185e-15	0.000555652
Area of LVB (mm2)	dry	FD	SVR	Calibration	0.993224	0.0002539	10.9329	11.1355	0.995615	2.24715e-05	0.000254435
Area of LVB (mm2)	dry	FD	PLSR	Calibration	0.956681	0.000576533	4.81474	4.90397	0.977861	-1.00527e-15	0.000577748
Area of LVB (mm2)	water	FD	SVR	Calibration	0.992148	0.000253103	10.6441	11.3426	0.995411	1.91735e-05	0.000253632
Area of LVB (mm2)	water	FD	PLSR	Calibration	0.961005	0.000530886	5.07463	5.40764	0.980115	5.55112e-17	0.000531995
Area of LVB (mm2)	water	SG	SVR	Calibration	0.992148	0.000253103	10.6441	11.3426	0.995411	1.91735e-05	0.000253632
Area of LVB (mm2)	water	SG	PLSR	Calibration	0.961005	0.000530886	5.07463	5.40764	0.980115	5.55112e-17	0.000531995
Area of LVB (mm2)	water	SNV	SVR	Calibration	0.992148	0.000253103	10.6441	11.3426	0.995411	1.91735e-05	0.000253632
Area of LVB (mm2)	water	SNV	PLSR	Calibration	0.961005	0.000530886	5.07463	5.40764	0.980115	5.55112e-17	0.000531995
Area of LVB (mm2)	water	MSC	SVR	Calibration	0.992148	0.000253103	10.6441	11.3426	0.995411	1.91735e-05	0.000253632
Area of LVB (mm2)	water	MSC	PLSR	Calibration	0.961005	0.000530886	5.07463	5.40764	0.980115	5.55112e-17	0.000531995
Area of SVB (mm2)	dry	SG	SVR	Calibration	0.993221	0.000103487	10.8073	13.6125	0.995508	1.48105e-05	0.000103705
Area of SVB (mm2)	dry	SG	PLSR	Calibration	0.955578	0.000235227	4.75462	5.98875	0.977285	-6.53991e-16	0.000235722
Area of SVB (mm2)	dry	SNV	SVR	Calibration	0.902381	0.000361841	3.05733	3.82705	0.9379	-2.75129e-05	0.000362603
Area of SVB (mm2)	dry	SNV	PLSR	Calibration	0.96002	0.000220732	5.01179	6.27358	0.979602	2.80592e-16	0.000221198
Area of SVB (mm2)	dry	MSC	SVR	Calibration	0.993034	9.81374e-05	11.2726	14.1106	0.995912	1.70827e-06	9.83442e-05
Area of SVB (mm2)	dry	MSC	PLSR	Calibration	0.96002	0.000220732	5.01179	6.27358	0.979602	2.80592e-16	0.000221198
Area of SVB (mm2)	dry	FD	SVR	Calibration	0.993221	0.000103487	10.8073	13.6125	0.995508	1.48105e-05	0.000103705
Area of SVB (mm2)	dry	FD	PLSR	Calibration	0.955578	0.000235227	4.75462	5.98875	0.977285	-6.53991e-16	0.000235722
Area of SVB (mm2)	water	FD	SVR	Calibration	0.918276	0.000343823	3.33326	4.18799	0.948505	-2.84769e-05	0.000344541
Area of SVB (mm2)	water	FD	PLSR	Calibration	0.956913	0.000237394	4.82764	6.06557	0.977982	1.08247e-15	0.00023789
Area of SVB (mm2)	water	SG	SVR	Calibration	0.918276	0.000343823	3.33326	4.18799	0.948505	-2.84769e-05	0.000344541
Area of SVB (mm2)	water	SG	PLSR	Calibration	0.956913	0.000237394	4.82764	6.06557	0.977982	1.08247e-15	0.00023789
Area of SVB (mm2)	water	SNV	SVR	Calibration	0.730199	0.000641162	1.78746	2.24581	0.785621	-0.000124708	0.000642502
Area of SVB (mm2)	water	SNV	PLSR	Calibration	0.956913	0.000237394	4.82764	6.06557	0.977982	1.08247e-15	0.00023789
Area of SVB (mm2)	water	MSC	SVR	Calibration	0.992094	0.000109559	10.4606	13.143	0.995228	5.97358e-06	0.000109788
Area of SVB (mm2)	water	MSC	PLSR	Calibration	0.956913	0.000237394	4.82764	6.06557	0.977982	1.08247e-15	0.00023789
Number of LVB	dry	SG	SVR	Calibration	0.993219	5.49312	10.774	11.924	0.995487	1.06802	5.50469
Number of LVB	dry	SG	PLSR	Calibration	0.956091	12.3754	4.78229	5.29276	0.977553	-2.15152e-11	12.4015
Number of LVB	dry	SNV	SVR	Calibration	0.992298	5.60884	10.839	11.5443	0.995583	0.140384	5.62066
Number of LVB	dry	SNV	PLSR	Calibration	0.962837	11.6951	5.19827	5.53653	0.981067	-1.46372e-11	11.7197
Number of LVB	dry	MSC	SVR	Calibration	0.992298	5.60884	10.839	11.5443	0.995583	0.140384	5.62066
Number of LVB	dry	MSC	PLSR	Calibration	0.962837	11.6951	5.19827	5.53653	0.981067	-1.46372e-11	11.7197
Number of LVB	dry	FD	SVR	Calibration	0.993219	5.49312	10.774	11.924	0.995487	1.06802	5.50469
Number of LVB	dry	FD	PLSR	Calibration	0.956091	12.3754	4.78229	5.29276	0.977553	-2.15152e-11	12.4015
Number of LVB	water	FD	SVR	Calibration	0.992168	5.33603	10.7381	11.7128	0.995499	0.293012	5.34718
Number of LVB	water	FD	PLSR	Calibration	0.960223	11.404	5.02447	5.48055	0.979708	6.66489e-12	11.4278
Number of LVB	water	SG	SVR	Calibration	0.992168	5.33603	10.7381	11.7128	0.995499	0.293012	5.34718
Number of LVB	water	SG	PLSR	Calibration	0.960223	11.404	5.02447	5.48055	0.979708	6.66489e-12	11.4278
Number of LVB	water	SNV	SVR	Calibration	0.992168	5.33603	10.7381	11.7128	0.995499	0.293012	5.34718
Number of LVB	water	SNV	PLSR	Calibration	0.960223	11.404	5.02447	5.48055	0.979708	6.66489e-12	11.4278
Number of LVB	water	MSC	SVR	Calibration	0.933656	15.7192	3.64514	3.97602	0.957215	-1.70816	15.7521
Number of LVB	water	MSC	PLSR	Calibration	0.960223	11.404	5.02447	5.48055	0.979708	6.66489e-12	11.4278
Number of SVB	dry	SG	SVR	Calibration	0.993176	4.52122	10.6744	11.2801	0.995382	0.497121	4.53075
Number of SVB	dry	SG	PLSR	Calibration	0.956551	10.0386	4.80756	5.08039	0.977793	-1.88152e-11	10.0598
Number of SVB	dry	SNV	SVR	Calibration	0.992094	4.46401	10.9109	11.3127	0.995667	0.0643427	4.47342
Number of SVB	dry	SNV	PLSR	Calibration	0.958604	9.88897	4.92531	5.1067	0.978864	3.21165e-12	9.90981
Number of SVB	dry	MSC	SVR	Calibration	0.992094	4.46401	10.9109	11.3127	0.995667	0.0643427	4.47342
Number of SVB	dry	MSC	PLSR	Calibration	0.958604	9.88897	4.92531	5.1067	0.978864	3.21165e-12	9.90981
Number of SVB	dry	FD	SVR	Calibration	0.993176	4.52122	10.6744	11.2801	0.995382	0.497121	4.53075
Number of SVB	dry	FD	PLSR	Calibration	0.956551	10.0386	4.80756	5.08039	0.977793	-1.88152e-11	10.0598
Number of SVB	water	FD	SVR	Calibration	0.93675	12.4521	3.85241	3.93507	0.962848	-1.14622	12.4782
Number of SVB	water	FD	PLSR	Calibration	0.958435	9.7596	4.91523	5.0207	0.978776	-1.04876e-11	9.78
Number of SVB	water	SG	SVR	Calibration	0.93675	12.4521	3.85241	3.93507	0.962848	-1.14622	12.4782
Number of SVB	water	SG	PLSR	Calibration	0.958435	9.7596	4.91523	5.0207	0.978776	-1.04876e-11	9.78
Number of SVB	water	SNV	SVR	Calibration	0.93675	12.4521	3.85241	3.93507	0.962848	-1.14622	12.4782
Number of SVB	water	SNV	PLSR	Calibration	0.958435	9.7596	4.91523	5.0207	0.978776	-1.04876e-11	9.78
Number of SVB	water	MSC	SVR	Calibration	0.93675	12.4521	3.85241	3.93507	0.962848	-1.14622	12.4782
Number of SVB	water	MSC	PLSR	Calibration	0.958435	9.7596	4.91523	5.0207	0.978776	-1.04876e-11	9.78
Rind area (mm2)	dry	SG	SVR	Calibration	0.993275	0.0297828	10.8212	12.7205	0.995515	0.00345899	0.0298456
Rind area (mm2)	dry	SG	PLSR	Calibration	0.956513	0.0670664	4.80546	5.64891	0.977773	-9.28146e-14	0.0672077
Rind area (mm2)	dry	SNV	SVR	Calibration	0.993152	0.0285328	11.3192	13.2778	0.995946	0.0023518	0.0285929
Rind area (mm2)	dry	SNV	PLSR	Calibration	0.964558	0.060674	5.32299	6.24406	0.981959	1.17351e-13	0.0608019
Rind area (mm2)	dry	MSC	SVR	Calibration	0.993152	0.0285328	11.3192	13.2778	0.995946	0.0023518	0.0285929
Rind area (mm2)	dry	MSC	PLSR	Calibration	0.964558	0.060674	5.32299	6.24406	0.981959	1.17351e-13	0.0608019
Rind area (mm2)	dry	FD	SVR	Calibration	0.993275	0.0297828	10.8212	12.7205	0.995515	0.00345899	0.0298456
Rind area (mm2)	dry	FD	PLSR	Calibration	0.956513	0.0670664	4.80546	5.64891	0.977773	-9.28146e-14	0.0672077
Rind area (mm2)	water	FD	SVR	Calibration	0.965576	0.0638106	5.01026	5.85713	0.97809	-0.00331614	0.0639439
Rind area (mm2)	water	FD	PLSR	Calibration	0.960119	0.0637133	5.0179	5.86608	0.979654	-1.79856e-14	0.0638465
Rind area (mm2)	water	SG	SVR	Calibration	0.99242	0.0295592	10.8158	12.644	0.995555	0.00176822	0.029621
Rind area (mm2)	water	SG	PLSR	Calibration	0.960119	0.0637133	5.0179	5.86608	0.979654	-1.79856e-14	0.0638465
Rind area (mm2)	water	SNV	SVR	Calibration	0.965576	0.0638106	5.01026	5.85713	0.97809	-0.00331614	0.0639439
Rind area (mm2)	water	SNV	PLSR	Calibration	0.960119	0.0637133	5.0179	5.86608	0.979654	-1.79856e-14	0.0638465
Rind area (mm2)	water	MSC	SVR	Calibration	0.99242	0.0295592	10.8158	12.644	0.995555	0.00176822	0.029621
Rind area (mm2)	water	MSC	PLSR	Calibration	0.960119	0.0637133	5.0179	5.86608	0.979654	-1.79856e-14	0.0638465
Rind thickness (mm)	dry	SG	SVR	Calibration	0.989035	0.00445337	7.85726	7.31029	0.991207	0.000195204	0.00446275
Rind thickness (mm)	dry	SG	PLSR	Calibration	0.953423	0.00753586	4.6433	4.32007	0.976156	-1.64035e-14	0.00755174
Rind thickness (mm)	dry	SNV	SVR	Calibration	0.993104	0.00311726	11.221	10.2421	0.995865	0.000115394	0.00312383
Rind thickness (mm)	dry	SNV	PLSR	Calibration	0.958319	0.00712619	4.90847	4.48028	0.978716	1.73334e-14	0.00714121
Rind thickness (mm)	dry	MSC	SVR	Calibration	0.993104	0.00311726	11.221	10.2421	0.995865	0.000115394	0.00312383
Rind thickness (mm)	dry	MSC	PLSR	Calibration	0.958319	0.00712619	4.90847	4.48028	0.978716	1.73334e-14	0.00714121
Rind thickness (mm)	dry	FD	SVR	Calibration	0.993201	0.00326189	10.7273	9.98053	0.995433	0.000404489	0.00326877
Rind thickness (mm)	dry	FD	PLSR	Calibration	0.953423	0.00753586	4.6433	4.32007	0.976156	-1.64035e-14	0.00755174
Rind thickness (mm)	water	FD	SVR	Calibration	0.991968	0.00324701	10.6556	9.6222	0.995435	0.00020332	0.0032538
Rind thickness (mm)	water	FD	PLSR	Calibration	0.957064	0.00715428	4.8361	4.36709	0.978061	3.42504e-14	0.00716923
Rind thickness (mm)	water	SG	SVR	Calibration	0.991968	0.00324701	10.6556	9.6222	0.995435	0.00020332	0.0032538
Rind thickness (mm)	water	SG	PLSR	Calibration	0.957064	0.00715428	4.8361	4.36709	0.978061	3.42504e-14	0.00716923
Rind thickness (mm)	water	SNV	SVR	Calibration	0.991968	0.00324701	10.6556	9.6222	0.995435	0.00020332	0.0032538
Rind thickness (mm)	water	SNV	PLSR	Calibration	0.957064	0.00715428	4.8361	4.36709	0.978061	3.42504e-14	0.00716923
Rind thickness (mm)	water	MSC	SVR	Calibration	0.991968	0.00324701	10.6556	9.6222	0.995435	0.00020332	0.0032538
Rind thickness (mm)	water	MSC	PLSR	Calibration	0.957064	0.00715428	4.8361	4.36709	0.978061	3.42504e-14	0.00716923
Stem area (mm2)	dry	SG	SVR	Calibration	0.993291	0.361004	10.7532	16.2862	0.995446	0.0160199	0.361765
Stem area (mm2)	dry	SG	PLSR	Calibration	0.956785	0.805289	4.82057	7.30096	0.977915	3.73035e-13	0.806986
Stem area (mm2)	dry	SNV	SVR	Calibration	0.993236	0.348182	11.128	16.886	0.995781	-0.0196439	0.348916
Stem area (mm2)	dry	SNV	PLSR	Calibration	0.963166	0.742044	5.22147	7.92322	0.981238	-2.35545e-12	0.743608
Stem area (mm2)	dry	MSC	SVR	Calibration	0.97671	0.613613	6.31434	9.58158	0.986701	-0.0299134	0.614906
Stem area (mm2)	dry	MSC	PLSR	Calibration	0.963166	0.742044	5.22147	7.92322	0.981238	-2.35545e-12	0.743608
Stem area (mm2)	dry	FD	SVR	Calibration	0.993291	0.361004	10.7532	16.2862	0.995446	0.0160199	0.361765
Stem area (mm2)	dry	FD	PLSR	Calibration	0.956785	0.805289	4.82057	7.30096	0.977915	3.73035e-13	0.806986
Stem area (mm2)	water	FD	SVR	Calibration	0.992361	0.354624	10.8231	16.4382	0.995565	0.0151346	0.355365
Stem area (mm2)	water	FD	PLSR	Calibration	0.958343	0.781728	4.90981	7.45705	0.978729	2.07834e-13	0.783362
Stem area (mm2)	water	SG	SVR	Calibration	0.992361	0.354624	10.8231	16.4382	0.995565	0.0151346	0.355365
Stem area (mm2)	water	SG	PLSR	Calibration	0.958343	0.781728	4.90981	7.45705	0.978729	2.07834e-13	0.783362
Stem area (mm2)	water	SNV	SVR	Calibration	0.992361	0.354624	10.8231	16.4382	0.995565	0.0151346	0.355365
Stem area (mm2)	water	SNV	PLSR	Calibration	0.958343	0.781728	4.90981	7.45705	0.978729	2.07834e-13	0.783362
Stem area (mm2)	water	MSC	SVR	Calibration	0.992361	0.354624	10.8231	16.4382	0.995565	0.0151346	0.355365
Stem area (mm2)	water	MSC	PLSR	Calibration	0.958343	0.781728	4.90981	7.45705	0.978729	2.07834e-13	0.783362
Stem circumference (mm)	dry	SG	SVR	Calibration	0.993674	0.442433	10.4788	16.9317	0.995166	0.0404076	0.443366
Stem circumference (mm)	dry	SG	PLSR	Calibration	0.956339	0.966693	4.7959	7.74924	0.977683	-9.30811e-13	0.968731
Stem circumference (mm)	dry	SNV	SVR	Calibration	0.945226	1.0961	4.18822	6.636	0.969071	0.00151182	1.09841
Stem circumference (mm)	dry	SNV	PLSR	Calibration	0.962523	0.886848	5.17645	8.20179	0.980904	-2.87059e-12	0.888717
Stem circumference (mm)	dry	MSC	SVR	Calibration	0.99318	0.407058	11.2778	17.8691	0.995907	-0.0110759	0.407916
Stem circumference (mm)	dry	MSC	PLSR	Calibration	0.962523	0.886848	5.17645	8.20179	0.980904	-2.87059e-12	0.888717
Stem circumference (mm)	dry	FD	SVR	Calibration	0.993674	0.442433	10.4788	16.9317	0.995166	0.0404076	0.443366
Stem circumference (mm)	dry	FD	PLSR	Calibration	0.956339	0.966693	4.7959	7.74924	0.977683	-9.30811e-13	0.968731
Stem circumference (mm)	water	FD	SVR	Calibration	0.992022	0.428271	10.6782	16.1263	0.995451	0.0165532	0.429166
Stem circumference (mm)	water	FD	PLSR	Calibration	0.956734	0.949254	4.81765	7.27564	0.977889	4.79616e-13	0.951237
Stem circumference (mm)	water	SG	SVR	Calibration	0.992022	0.428271	10.6782	16.1263	0.995451	0.0165532	0.429166
Stem circumference (mm)	water	SG	PLSR	Calibration	0.956734	0.949254	4.81765	7.27564	0.977889	4.79616e-13	0.951237
Stem circumference (mm)	water	SNV	SVR	Calibration	0.992022	0.428271	10.6782	16.1263	0.995451	0.0165532	0.429166
Stem circumference (mm)	water	SNV	PLSR	Calibration	0.956734	0.949254	4.81765	7.27564	0.977889	4.79616e-13	0.951237
Stem circumference (mm)	water	MSC	SVR	Calibration	0.992022	0.428271	10.6782	16.1263	0.995451	0.0165532	0.429166
Stem circumference (mm)	water	MSC	PLSR	Calibration	0.956734	0.949254	4.81765	7.27564	0.977889	4.79616e-13	0.951237
